# Supplementary material for: Zika viruses encode 5′ upstream open reading frames affecting infection of human brain cells
Source: Nat Commun. 2024 Oct 12;15:8822. doi: 10.1038/s41467-024-53085-9 (PMC11470053; doi:10.1038/s41467-024-53085-9)
Supplement: Supplementary file 4 — Source data [file 41467_2024_53085_MOESM4_ESM.xlsx]

## Sheet: Fig 1A
Figure 1A:
Anti-E protein (upper band) and anti-GAPDH (lower band)
Vero-infected cells correspond to samples in the middle and U251-infected cells correspond to samples in the left.
		U251 cells		Vero cells
		Mock PE243 Dak84		Mock PE243 Dak84
	100
	75
	50
	37

## Sheet: Fig 3B and Fig 3E
ZIKV T7 Luciferase reporters: Vero cells (30 hours post-transfection)
Rep 1
FFLuc					Ren Luc					FFLuc/Ren Luc			Average	%
Mock	30	40	30		Mock	100	110	80	Mock	0.3	0.363636	0.375	0.346212
pREN	110	80	110		pREN	361000	583600	428800	pREN	0.000304709	0.00013708	0.00025653	0.000232773				% REP 1	% REP2	% REP3	Average	SD
ORF1 FF	469000	382400	388300		ORF1 FF	600600	538900	522700	ORF1 FF	0.780886	0.709594	0.742874	0.744451	0.793026		ORF1 FF	0.793026	0.787389	0.832957	0.804457	0.024842
ORF1 KO FF	275200	335800	337300		ORF1 KO FF	431000	551100	521900	ORF1 KO FF	0.638515	0.609327	0.646292	0.631378	0.672575		ORF1 KO FF	0.672575	0.644491	0.661977	0.659681	0.0141819
ORF2 FF	2706000	2381000	2336000		ORF2 FF	647900	668500	716000	ORF2 FF	4.17657	3.56171	3.26257	3.66695	3.90621		ORF2 FF	3.90621	3.8273	4.65815	4.13056	0.45861
ORF2 ORF1 KO	2275000	1896000	2115000		ORF2 ORF1 KO	500400	415800	531500	ORF2 ORF1 KO	4.54636	4.55988	3.9793	4.36185	4.64646		ORF2 ORF1 KO	4.64646	4.59359	4.04613	4.42872	0.332393
ORF2 ORF2 KO	1427000	1215000	1175000		ORF2 ORF2 KO	632200	553100	599900	ORF2 ORF2 KO	2.2572	2.19671	1.95866	2.13752	2.27699		ORF2 ORF2 KO	2.27699	2.139	3.4224	2.6128	0.704522
ORF2 PTC1	1472000	1125000	1297000		ORF2 PTC1	462500	378800	455100	ORF2 PTC1	3.1827	2.9699	2.84992	3.00084	3.19665		ORF2 PTC1	3.19665	2.82949	2.80281	2.94298	0.220085
ORF2 Af like	1835000	1793000	1377000		ORF2 Af like	604400	551700	507500	ORF2 Af like	3.03607	3.24995	2.7133	2.99977	3.19551		ORF2 Af like	3.19551	2.98664	4.24208	3.47474	0.672689
ORF2 Af like ORF2 KO	2555000	2702000	2520000		ORF2 Af like ORF2 KO	469700	529300	536800	ORF2 Af like ORF2 KO	5.43964	5.10486	4.69449	5.07966	5.41111		ORF2 Af like ORF2 KO	5.41111	4.74769	4.81104	4.98994	0.36611
ORF2 AUG	19630000	11630000	17010000		ORF2 AUG	333300	505300	127200	ORF2 AUG	58.8959	23.016	133.726	71.8794	76.5695		ORF2 AUG	76.5695	59.3255	54.1041	63.3331	11.7567
Main ORF FF	48240000	56480000	62270000		Main ORF FF	517500	544300	735700	Main ORF FF	93.2174	103.766	84.6405	93.8747	100		Main ORF FF	100	100	100	100	0
Main ORF1 KO FF	32280000	52550000	37250000		Main ORF1 KO FF	293700	439100	381300	Main ORF1 KO FF	109.908	119.677	97.6921	109.092	116.21		Main ORF1 KO FF	116.21	120.332	129.899	122.147	7.02234
Main ORF2 KO FF	24480000	24910000	22080000		Main ORF2 KO FF	377600	388300	381000	Main ORF2 KO FF	64.8305	64.1514	57.9528	62.3116	66.3774		Main ORF2 KO FF	66.3774	58.9063	70.895	65.3929	6.05464
Main PTC1 FF	28940000	36530000	40730000		Main PTC1 FF	348100	379500	509100	Main PTC1 FF	83.137	96.2582	80.0039	86.4664	92.1083		Main PTC1 FF	92.1083	81.716	89.2988	87.7077	5.37573
Main Af like FF	44060000	54350000	62850000		Main Af like FF	448300	536700	672100	Main Af like FF	98.2824	101.267	93.5129	97.6874	104.061		Main Af like FF	104.061	106.251	108.273	106.195	2.1061
Main Af like ORF2 KO FF	44640000	56840000	78850000		Main Af like ORF2 KO FF	401700	466000	692600	Main Af like ORF2 KO FF	111.128	121.974	113.846	115.649	123.196		Main Af like ORF2 KO FF	123.196	118.14	117.402	119.579	3.15353
Main AUG	1490000	1549000	990600		Main AUG	375700	379800	253800	Main AUG	3.96593	4.07846	3.90307	3.98249	4.24234		Main AUG	4.24234	3.73693	4.58937	4.18955	0.428669
Rep 2
FFLuc					Ren Luc					FFLuc/Ren Luc			Average	%
Mock	40	10	0		Mock	120	80	80	Mock	0.333333	0.125	0	0.152778			Unpaired t test with Welch's correction
pREN	50	20	100		pREN	854900	476300	278600	pREN	5.84864e-05	4.19903e-05	0.000358938	0.000153138					Mean		Pair compared	P value
ORF1 FF	574900	358200	275900		ORF1 FF	1006000	620300	460500	ORF1 FF	0.571471	0.577463	0.599131	0.582688	0.787389			uORF1 WT	0.8045
ORF1 KO FF	239800	419600	253100		ORF1 KO FF	518800	891500	508300	ORF1 KO FF	0.462221	0.470667	0.497934	0.476941	0.644491			uORF1 KO	0.6597		uORF1 WT vs uORF1 KO	0.0025
ORF2 FF	2466000	947000	1161000		ORF2 FF	856000	327600	426000	ORF2 FF	2.88084	2.89072	2.72535	2.8323	3.8273
ORF2 ORF1 KO	1837000	1520000	1311000		ORF2 ORF1 KO	519300	426800	423000	ORF2 ORF1 KO	3.53745	3.56139	3.09929	3.39938	4.59359			uORF2 WT	4.131
ORF2 ORF2 KO	1193000	1040000	906500		ORF2 ORF2 KO	775200	604800	608300	ORF2 ORF2 KO	1.53896	1.71958	1.49022	1.58292	2.139			uORF2_uORF1 KO	4.429		uORF2 WT vs uORF2_uORF1 KO	0.4181
ORF2 PTC1	1588000	951400	1371000		ORF2 PTC1	709100	481800	663100	ORF2 PTC1	2.23946	1.97468	2.06756	2.0939	2.82949			uORF2_uORF2 KO	2.613		uORF2 WT vs uORF2_uORF2 KO	0.0434
ORF2 Af like	1464000	1478000	1256000		ORF2 Af like	662200	661400	574800	ORF2 Af like	2.21081	2.23465	2.18511	2.21019	2.98664			uORF2_uORF2 PTC1	2.943		uORF2 WT vs uORF2_uORF2 PTC1	0.0295
ORF2 Af like ORF2 KO	2572000	1664000	1706000		ORF2 Af like ORF2 KO	687300	469500	524300	ORF2 Af like ORF2 KO	3.74218	3.5442	3.25386	3.51341	4.74769			uORF2_uORF2 AUG	63.33		uORF2 WT vs uORF2_uORF2 AUG	0.0128
ORF2 AUG	19630000	11630000	17010000		ORF2 AUG	400900	293100	395000	ORF2 AUG	48.9648	39.6793	43.0633	43.9025	59.3255			uORF2_African uORF	3.475		uORF2 WT vs uORF2_uORF2 African uORF	0.2443
Main ORF FF	20420000	21550000	16030000		Main ORF FF	301100	289500	201000	Main ORF FF	67.818	74.4387	79.7512	74.0026	100
Main ORF1 KO FF	27610000	11470000	17230000		Main ORF1 KO FF	306200	129900	194300	Main ORF1 KO FF	90.1698	88.2987	88.6773	89.0486	120.332			Main ORF WT	100
Main ORF2 KO FF	14820000	12550000	3805000		Main ORF2 KO FF	314900	295800	92160	Main ORF2 KO FF	47.0626	42.4273	41.2869	43.5923	58.9063			Main ORF_uORF1 KO	122.1		Main ORF WT vs Main ORF_uORF1 KO	0.0319
Main PTC1 FF	18890000	23970000	11950000		Main PTC1 FF	291700	409300	205700	Main PTC1 FF	64.7583	58.5634	58.0943	60.472	81.716			Main ORF_uORF2 KO	65.39		Main ORF WT vs Main ORF_uORF2 KO	0.01
Main Af like FF	41360000	29540000	11052000		Main Af like FF	542800	378700	135300	Main Af like FF	76.1975	78.0037	81.6851	78.6288	106.251			Main ORF_uORF2 PTC1	87.71		Main ORF WT vs Main ORF_uORF2 PTC1	0.0582
Main Af like ORF2 KO FF	43810000	34760000	10620000		Main Af like ORF2 KO FF	500700	394600	122500	Main Af like ORF2 KO FF	87.4975	88.0892	86.6939	87.4269	118.14			Main ORF_uORF2 AUG	4.19		Main ORF WT vs Main ORF_uORF2 AUG	<0.0001
Main AUG	759300	844200	419200		Main AUG	258700	315500	156100	Main AUG	2.93506	2.67575	2.68546	2.76542	3.73693			Main ORF_African uORF	106.2		Main ORF WT vs Main ORF_ African uORF	0.0364
Rep 3
FFLuc					Ren Luc					FFLuc/Ren Luc			Average	%
Mock	30	10	10		Mock	250	230	200	Mock	0.12	0.0434783	0.05	0.0711594
pREN	30	50	50		pREN	212000	142500	203100	pREN	0.000141509	0.000350877	0.000246184	0.00024619
ORF1 FF	123100	75350	115100		ORF1 FF	155700	104400	143200	ORF1 FF	0.790623	0.721743	0.803771	0.772046	0.832957
ORF1 KO FF	81610	71930	114600		ORF1 KO FF	144800	118900	170500	ORF1 KO FF	0.563605	0.604962	0.672141	0.613569	0.661977
ORF2 FF	789400	678300	1033000		ORF2 FF	161100	162700	266000	ORF2 FF	4.90006	4.16902	3.88346	4.31751	4.65815
ORF2 ORF1 KO	557500	600300	615500		ORF2 ORF1 KO	136800	161900	177500	ORF2 ORF1 KO	4.07529	3.70784	3.46761	3.75025	4.04613
ORF2 ORF2 KO	691700	673400	830300		ORF2 ORF2 KO	194500	225100	279700	ORF2 ORF2 KO	3.5563	2.99156	2.96854	3.17213	3.4224
ORF2 PTC1	449300	655000	709000		ORF2 PTC1	164700	256100	282700	ORF2 PTC1	2.72799	2.55759	2.50796	2.59785	2.80281
ORF2 Af like	829500	831500	833500		ORF2 Af like	194800	220200	221600	ORF2 Af like	4.25821	3.77611	3.76128	3.93187	4.24208
ORF2 Af like ORF2 KO	525900	671900	1299000		ORF2 Af like ORF2 KO	113600	158900	287400	ORF2 Af like ORF2 KO	4.6294	4.22845	4.51983	4.45923	4.81104
ORF2 AUG	5780000	6098000	8185000		ORF2 AUG	112100	125300	163000	ORF2 AUG	51.5611	48.6672	50.2147	50.1477	54.1041
Main ORF FF	21040000	17320000	23630000		Main ORF FF	240200	176700	255600	Main ORF FF	87.5937	98.0192	92.4491	92.6874	100
Main ORF1 KO FF	17760000	19140000	30350000		Main ORF1 KO FF	119200	132300	449400	Main ORF1 KO FF	148.993	144.671	67.5345	120.4	129.899
Main ORF2 KO FF	19200000	20180000	26740000		Main ORF2 KO FF	281000	315100	412900	Main ORF2 KO FF	68.3274	64.0432	64.7614	65.7107	70.895
Main PTC1 FF	13090000	26240000	35400000		Main PTC1 FF	161700	314900	421300	Main PTC1 FF	80.9524	83.328	84.0256	82.7687	89.2988
Main Af like FF	18030000	25940000	28450000		Main Af like FF	175300	264500	284100	Main Af like FF	102.852	98.0718	100.141	100.355	108.273
Main Af like ORF2 KO FF	23680000	28270000	33910000		Main Af like ORF2 KO FF	210800	259200	322800	Main Af like ORF2 KO FF	112.334	109.066	105.05	108.817	117.402
Main AUG	712500	772000	849200		Main AUG	165400	189600	193800	Main AUG	4.30774	4.07173	4.38184	4.25377	4.58937

## Sheet: Fig 3F
ZIKV T7 Luciferase reporters: Vero cells
Rep 1
FFLuc 24 h p.i.					Ren Luc					FFLuc/Ren Luc			Average	%
Mock	20	20	40		Mock	50	100	50		0.4	0.2	0.8	0.466667			RATIO INFECTED/NON-INFECTED	REP1	REP2	REP3	Average	SD
pREN	80	50	90		pREN	258900	244100	265900		0.000309	0.000204834	0.000338473	0.000284102			ORF1 FF (PE243)	1.41409	1.36644	1.45596	1.41217	0.04479
ORF1 FF	569700	479500	429300		ORF1 FF	307700	288300	283600		1.85148	1.6632	1.51375	1.67614	1.56469		ORF2 FF (PE243)	1.33383	1.51149	1.39708	1.41413	0.0900496
ORF2 FF	1753000	2047000	1402000		ORF2 FF	222900	281200	221400		7.86451	7.27952	6.33243	7.15882	6.68282		Main ORF FF (PE243)	1.26882	1.4097	1.28168	1.32006	0.0778897
Main ORF FF	36590000	34060000	32030000		Main ORF FF	313100	329300	316900		116.864	103.432	101.073	107.123	100
FFLuc 24 h p.i. + PE243 MOI 3					Ren Luc					FFLuc/Ren Luc			Average
Mock	20	40	30		Mock	80	60	70		0.25	0.666667	0.428571	0.448413
pREN	90	50	50		pREN	289900	227200	317700		0.000310452	0.00022007	0.000157381	0.000229301
ORF1 FF (PE243)	430000	449600	338900		ORF1 FF	166000	196400	151900		2.59036	2.28921	2.23107	2.37021	2.21262		Unpaired t test with Welch's correction
ORF2 FF (PE243)	2073000	1704000	1180000		ORF2 FF	206000	212000	111900		10.0631	8.03774	10.5451	9.54866	8.91376				Mean		Pair compared	P value
Main ORF FF (PE243)	27820000	33230000	24440000		Main ORF FF	191700	259500	181600		145.123	128.054	134.581	135.919	126.882			uORF1 WT	1.658
																	uORF1 WT + PE243	2.337		uORF1 WT vs uORF1 WT + PE243	0.0068
Rep 2																	uORF2 WT	6.354
FFLuc 24 h p.i.					Ren Luc					FFLuc/Ren Luc			Average	%			uORF2 WT + PE243	8.994		uORF2 WT vs uORF2 WT + PE243	0.0405
Mock	20	20	40		Mock	50	100	50		0.4	0.2	0.8	0.466667
pREN	80	50	90		pREN	258900	244100	265900		0.000309	0.000204834	0.000338473	0.000284102				Main ORF WT	100
ORF1 FF	482400	463500	240400		ORF1 FF	283000	288700	194300		1.70459	1.60547	1.23726	1.51578	1.8446			Main ORF WT + PE243	132		Main ORF WT vs Main ORF WT + PE243	0.0192
ORF2 FF	1538000	1535000	728900		ORF2 FF	233900	290100	152300		6.57546	5.29128	4.78595	5.5509	6.75506
Main ORF FF	24790000	27170000	16360000		Main ORF FF	299100	309600	215600		82.882	87.7584	75.8813	82.1739	100
FFLuc 24 h p.i. + PE243 MOI 3					Ren Luc					FFLuc/Ren Luc			Average
Mock	20	40	30		Mock	80	60	70		0.25	0.666667	0.428571	0.448413
pREN	90	50	50		pREN	289900	227200	317700		0.000310452	0.00022007	0.000157381	0.000229301
ORF1 FF (PE243)	383200	375200	428400		ORF1 FF	191000	170700	213200		2.00628	2.19801	2.00938	2.07122	2.52054
ORF2 FF (PE243)	1452000	1392000	1632000		ORF2 FF	188200	151300	197700		7.7152	9.20026	8.25493	8.39013	10.2102
Main ORF FF (PE243)	21420000	20600000	25550000		Main ORF FF	184800	176400	222500		115.909	116.78	114.831	115.84	140.97
Rep 3
FFLuc 24 h p.i.					Ren Luc					FFLuc/Ren Luc			Average	%
Mock	20	20	40		Mock	50	100	50		0.4	0.2	0.8	0.466667
pREN	80	50	90		pREN	259000	244000	266000		0.00030888	0.000204918	0.000338346	0.000284048
ORF1 FF	549700	335700	582200		ORF1 FF	368500	250000	417000		1.49172	1.3428	1.39616	1.41023	1.5643
ORF2 FF	1887000	1136000	1855000		ORF2 FF	369900	224800	366800		5.10138	5.05338	5.05725	5.07067	5.62467
Main ORF FF	38470000	26420000	42680000		Main ORF FF	412300	301100	477400		93.3058	87.7449	89.4009	90.1506	100
FFLuc 24 h p.i. + PE243 MOI 3					Ren Luc					FFLuc/Ren Luc			Average
Mock	20	40	30		Mock	80	60	70		0.25	0.666667	0.428571	0.448413	%
pREN	90	50	50		pREN	290000	227000	318000		0.000310345	0.000220264	0.000157233	0.000229281
ORF1 FF (PE243)	568400	589700	341700		ORF1 FF	263800	265100	191900		2.15466	2.22444	1.78061	2.05324	2.27757
ORF2 FF (PE243)	1640000	1528000	1278000		ORF2 FF	257400	198100	178300		6.37141	7.71328	7.16769	7.08413	7.8581
Main ORF FF (PE243)	28210000	17940000	17440000		Main ORF FF	218700	154800	171400		128.989	115.891	101.75	115.544	128.168

## Sheet: Fig 3G
ZIKV T7 MAIN ORF Luciferase reporters: Vero cells
Rep 1
FFLuc 24 h p.i.					Ren Luc					FFLuc/Ren Luc			Average
wt	20550000	18400000	21450000		wt	118300	102200	122400		173.711	180.039	175.245	176.332	100		RATIO INFECTED/NON-INFECTED	REP1	REP2	REP3	Average	SD		Unpaired t test with Welch's correction
Af ORF	18150000	13420000	12780000		Af ORF	93380	73000	73180		194.367	183.836	174.638	184.28	104.508		wt	1.21749	1.22462	1.10702	1.18305	0.0659343				Mean		Pair compared	P value
ORF1 KO	18540000	15580000	25540000		ORF1 KO	100400	77210	128000		184.661	201.787	199.531	195.327	110.772		Af ORF	1.34229	1.52773	1.2362	1.36874	0.147553			Main ORF WT	100
ORF2 KO	8938000	11240000	15450000		ORF2 KO	74350	91140	120800		120.215	123.327	127.897	123.813	70.216		ORF1 KO	1.23838	1.1475	1.11246	1.16611	0.0649889			Main ORF WT + PE243	118.3		Main ORF WT vs Main ORF WT + PE243	0.0406
PTC1	19340000	23140000	22480000		PTC1	109100	135800	131100		177.269	170.398	171.472	173.046	98.1367		ORF2 KO	1.07027	1.0933	1.15194	1.10517	0.0421118
																PTC1	1.24777	1.24068	1.19889	1.22911	0.0264113			Main ORF_uORF1 KO	114.3
FFLuc 24 h p.i. + PE243 MOI 3										FFLuc/Ren Luc			Average											Main ORF_uORF1 KO + PE243	131.9		Main ORF_uORF1 KO vs Main ORF_uORF1 KO + PE243	0.0291
wt	19200000	19800000	19840000		wt	90770	93340	90020		211.524	212.128	220.395	214.682	121.749
Af ORF	22970000	23110000	20340000		Af ORF	92960	89480	85930		247.096	258.27	236.704	247.357	140.279										Main ORF_uORF2 KO	76.56
ORF1 KO	19810000	21020000	17740000		ORF1 KO	81680	85250	74990		242.532	246.569	236.565	241.889	137.178										Main ORF_uORF2 KO + PE243	84.49		Main ORF_uORF2 KO vs Main ORF_uORF2 KO + PE243	0.504
ORF2 KO	11050000	9716000	12490000		ORF2 KO	82890	73340	94800		133.309	132.479	131.751	132.513	75.1499
PTC1	16490000	17190000	15140000		PTC1	79960	78960	67640		206.228	217.705	223.832	215.922	122.452										Main ORF_uORF2 PTC1	97.28
																								Main ORF_uORF2 PTC1 + PE243	119.6		Main ORF_uORF2 PTC1 vs Main ORF_uORF2 PTC1 + PE243	0.0063
Rep 2																								Main ORF_African uORF	106.9
FFLuc 24 h p.i.					Ren Luc					FFLuc/Ren Luc			Average											Main ORF_African uORF + PE243	147.9		Main ORF_African uORF vs Main ORF_African uORF + PE243	0.0449
wt	8248000	6724000	8657000		wt	22920	17860	22510		359.86	376.484	384.585	373.643	100
Af ORF	10280000	9514000	12100000		Af ORF	24980	24640	31410		411.529	386.12	385.228	394.292	105.527										Main ORF WT + PE243	118.3
ORF1 KO	10400000	9031000	10700000		ORF1 KO	23140	20310	25720		449.438	444.658	416.019	436.705	116.878										Main ORF_African uORF + PE243	147.9		Main ORF WT + PE243 vs Main ORF_African uORF + PE243	0.0386
ORF2 KO	5037000	5292000	6663000		ORF2 KO	15300	14950	19480		329.216	353.98	342.043	341.746	91.4633
PTC1	7395000	9597000	8412000		PTC1	21160	26410	22170		349.48	363.385	379.432	364.099	97.4457
FFLuc 24 h p.i. + PE243 MOI 3										FFLuc/Ren Luc			Average
wt	8269000	8204000	7999000		wt	17410	19380	16860		474.957	423.323	474.437	457.572	122.462
Af ORF	10860000	6572000	9418000		Af ORF	18260	10690	15760		594.743	614.78	597.589	602.371	161.216
ORF1 KO	8225000	6522000	8113000		ORF1 KO	16300	13180	16100		504.601	494.841	503.913	501.118	134.117
ORF2 KO	3566000	3697000	4206000		ORF2 KO	9684	9874	11120		368.236	374.418	378.237	373.63	99.9967
PTC1	5511000	6092000	5845000		PTC1	11270	13840	13720		488.997	440.173	426.02	451.73	120.899
Rep 3
FFLuc 24 h p.i.					Ren Luc					FFLuc/Ren Luc			Average
wt	7158000	5237000	6639000		wt	49160	35580	45850		145.606	147.189	144.798	145.865	100
Af ORF	6050000	4649000	4483000		Af ORF	37760	28830	27590		160.222	161.256	162.486	161.322	110.597
ORF1 KO	7020000	5141000	6381000		ORF1 KO	41680	30780	37700		168.426	167.024	169.257	168.236	115.337
ORF2 KO	4804000	3159000	5175000		ORF2 KO	45410	32890	54090		105.792	96.0474	95.6739	99.171	67.9884
PTC1	6985000	3887000	4791000		PTC1	52270	27670	32580		133.633	140.477	147.053	140.388	96.2453
FFLuc 24 h p.i. + PE243 MOI 3										FFLuc/Ren Luc			Average
wt	6394000	4210000	5899000		wt	39650	26650	35710		161.261	157.974	165.192	161.476	110.702
Af ORF	6753000	4639000	5802000		Af ORF	34490	22950	28960		195.796	202.135	200.345	199.425	136.72
ORF1 KO	5959000	3596000	3791000		ORF1 KO	32340	20540	21200		184.261	175.073	202.135	187.156	128.308
ORF2 KO	4479000	3413000	4442000		ORF2 KO	43230	29450	36050		103.609	115.891	123.218	114.239	78.3187
PTC1	6096000	4403000	4930000		PTC1	35740	26090	29770		170.565	168.762	165.603	168.31	115.388

## Sheet: Fig 4B Mean, SEM, N
	American WT		African WT		uORF1-KO		uORF2-PTC1
A	Mean	SEM	Mean	SEM	Mean	SEM	Mean	SEM
G
U
U	-0.17	0	2.45	0	0.34	0
G	-0.02	0	1.42	0	0.26	0
U	-0.14	0	0.04	0.44	-0.29	0	0.01	0
U	0.18	0	-0.055	0.085	0.28	0.26	0.04	0
G	0.4	0.33	0.005	0.055	0.12	0.04	0.15	0
A	0.366667	0.221535	0.09	0	0.113333	0.147121	0.275	0.195
U	0.276667	0.200776	0.0133333	0.0272845	0.0166667	0.139084	0.355	0.765
C	-0.0666667	0.16128	-0.00333333	0.0548736	0.116667	0.0145297	0.136667	0.258865
U	-0.25	0.196044	-0.07	0.03	-0.143333	0.0808977	0.00666667	0.267104
G	0.19	0.135031	-0.00666667	0.0233333	0.183333	0.0688799	0.196667	0.186756
U	0.286667	0.184602	0.123333	0.079652	0.233333	0.0735603	0.12	0.133167
G	0.303333	0.165865	0.12	0.0305505	0.243333	0.0145297	0.516667	0.168951
U	0.743333	0.39074	0.383333	0.112891	0.623333	0.11348	0.543333	0.123468
G	1.18667	0.693405	0.45	0.105987	0.626667	0.126007	0.83	0.200083
A	0.99	0.300056	0.683333	0.150591	0.866667	0.146211	0.446667	0.198354
A	0.66	0.160416	0.516667	0.117804	0.61	0.087178	0.22	0.168028
U	-4.62593e-18	0.137961	0.133333	0.0470225	0.306667	0.0768838	0.186667	0.146211
C	0.186667	0.0437163	0.0733333	0.0145297	0.236667	0.0874325	0.28	0.218251
A	0.0533333	0.0742369	-0.0466667	0.0185592	-0.1	0.0057735	0.11	0.080829
G	-0.02	0.057735	-0.13	0.0360555	-0.22	0.03	-0.02	0.106849
A	-0.085	0.125797	-0.0375	0.0498957	-0.09	0.0264575	0.0475	0.196951
C	0.0825	0.0372771	0.1325	0.0480234	0.08	0.0378594	0.28	0.23112
U	0.7575	0.262912	0.7025	0.209538	0.53	0.0945163	0.51	0.325243
G	1.8225	0.253291	1.5775	0.285143	1.3225	0.472994	1.4525	0.357919		G>A in uORF1-KO
C	0.24	0.066458	0.2725	0.066505	0.1475	0.0915947	0.215	0.1252
G	-0.21	0.275772	0.1125	0.0628987	0.1775	0.173991	-0.0525	0.137561
A	-0.065	0.199604	0.2125	0.0579332	0.2975	0.103793	0.0775	0.128736
C	0.1625	0.812254	0.9625	0.168096	0.7675	0.64141	0.695	0.304344
A	1.7925	0.185399	1.55	0.238083	1.9075	0.105465	1.275	0.349392
G	1.6175	0.425977	1.16	0.205629	1.2725	0.168046	1.08	0.21272
U	1.5825	0.396177	1.31	0.224981	1.035	0.543484	1.1425	0.351126
U	0.59	0.0752773	0.3975	0.0557337	0.5475	0.0744284	0.495	0.0569356
C	-0.13	0.0558271	0.0025	0.0319831	0.095	0.0733144	0.0025	0.0375
G	0.0275	0.0375	-0.025	0.00288675	-0.1	0.0674537	0.1025	0.0582201
A	0.0275	0.0319831	-0.0375	0.023585	0.0775	0.1075	0.0525	0.0696868
G	0.0825	0.086253	-0.045	0.0290115	0.1225	0.142909	0.0175	0.0438511
U	-0.0575	0.0645981	-0.05	0.00912871	-0.175	0.112583	0.01	0.137659
U	-0.075	0.0504149	0.02	0.0129099	0.025	0.0590903	0.02	0.114237
U	-0.0175	0.0777148	-0.03	0.03937	-0.035	0.0513971	-0.03	0.0362859
G	0.085	0.128225	0.08	0.0334166	0.1275	0.176511	0.105	0.104283
A	0.1925	0.120511	0.2	0.0371932	0.2775	0.112352	0.27	0.0511534
A	-0.0875	0.0188746	0.03	0.01	0.2675	0.304176	-0.07	0.113063
G	-0.2425	0.12951	-0.0775	0.0413068	-0.4875	0.342451	-0.04	0.102551
C	-0.0775	0.0508879	-0.055	0.00288675	-0.4125	0.330161	0.0025	0.072385
G	0.1675	0.171968	0.07	0.0426224	0.165	0.135431	0.0675	0.0806613
A	0.5325	0.112352	0.36	0.0667083	0.63	0.23445	0.43	0.0371932
A	0.39	0.131719	0.2175	0.0653676	0.2625	0.07587	0.32	0.063901
A	0.33	0.125897	0.21	0.0558271	0.2675	0.0381608	0.225	0.0963068
G	0.0625	0.0630311	0.0425	0.0239357	0.1375	0.108733	0.1125	0.106644
C	0.035	0.0575181	-0.0325	0.0131498	0.27	0.237452	0.0725	0.0344903
U	-0.3875	0.333026	0.01	0.0191485	-0.22	0.318093	-0.0175	0.0572094
A	0.1175	0.122432	0.11	0.0641613	0.1975	0.0755397	-0.0025	0.177312
G	-0.225	0.295818	0.15	0.0331662	0.16	0.0474342	-0.1375	0.225032
C	-0.4725	0.416681	0.14	0.0494975	0.1	0.0819553	-0.215	0.269892
A	0.6375	0.248977	0.3625	0.109345	0.5125	0.0927699	0.4175	0.12951
A	0.1475	0.111906	0.225	0.0630476	0.25	0.156897	0.23	0.136809
C	-0.105	0.112953	-0.0975	0.0103078	0.075	0.0737677	-0.0375	0.0701635
A	-0.03	0.0408248	-0.04	0.0141421	-0.0675	0.0743163	-0.1225	0.085574
G	-0.1675	0.439742	0.1975	0.0311916	0.45	0.179397	0.1975	0.0932179
U	0.105	0.703497	0.8125	0.115353	0.865	0.149471	0.6975	0.154563
A	0.1625	0.0838028	0.2075	0.042106	0.1175	0.139007	0.1525	0.0668799
U	0.1025	0.117571	0.0975	0.0278014	0.265	0.152616	6.93889e-18	0.161348
C	-0.3475	0.317369	-0.0175	0.0265754	0.135	0.112731	-0.295	0.296943
A	-0.01	0.0501664	-4.62593e-18	0.0378594	-0.5	0.466851	-0.06	0.0318852
A	0.035	0.105712	0.05	0.0212132	0.165	0.102021	0.0725	0.104513
C	-0.755	0.751415	-0.0225	0.0335099	0.2125	0.0886355	-0.17	0.405935
A	0.27	0.0698809	0.225	0.0554527	0.455	0.0928709	0.2775	0.139366
G	0.045	0.0700595	0.0075	0.0539096	0.085	0.0436845	0.07	0.0966092
G	-0.04	0.0558271	0.005	0.0668954	0.03	0.0511534	0.145	0.065
U	0.0175	0.0409013	-0.0175	0.0314576	0.0975	0.0481966	0.1425	0.0478496
U	-0.4925	0.506366	0	0.0430116	0.0375	0.0340037	0.1075	0.0576447
U	-0.5475	0.62815	0.305	0.0483908	0.1375	0.117074	0.095	0.188966
U	0.65	0.325115			0.71	0.30841	0.4925	0.4475		1x nt deletion, and a sub, overall:TTTTATTTT > TTTAATTT in African.
A	0.4225	0.868575	0.8425	0.164133	1.3125	0.210174	1.3025	0.163675
U	0.36	0.282695	0.47	0.100083	0.6875	0.184859	0.705	0.0448144
U	0.33	0.256158	0.7075	0.127957	0.575	0.209344	0.4025	0.170606
U	0.4	0.118533	0.59	0.0667083	0.6425	0.116145	0.495	0.0537742
U	0.44	0.03937	0.6125	0.076308	0.6075	0.127238	0.37	0.212328
G	1.0975	0.157764	0.79	0.131783	0.945	0.17371	0.725	0.193498
G	0.355	0.116512	0.2675	0.0552834	0.305	0.0592312	0.2425	0.0849877
A	0.0775	0.0335099	0.03	0.0234521	0.0425	0.0143614	0.1025	0.0606046
U	0.135	0.0448144	0.0825	0.0242813	0.245	0.124532	0.165	0.0295804
U	0.7525	0.136832	0.85	0.11583	0.8725	0.0743163	0.7325	0.117571
U	1.3375	0.132751	1.3175	0.168096	1.42	0.109545	1.0125	0.336932
G	0.075	0.0920598	0.2	0.0318852	0.23	0.0288675	0.1775	0.0228674
G	0.215	0.0533073	0.1125	0.0495606	0.2	0.100416	0.2	0.118533
A	0.045	0.0673919	-0.04	0.0248328	0.0325	0.0515388	0.045	0.0698212
A	-0.14	0.0987421	-0.085	0.0436845	-0.1425	0.0438511	-0.0825	0.0657489
A	-0.025	0.0723994	-0.005	0.0119024	-0.03	0.0108012	0.0775	0.054064
C	-0.0375	0.0606046	-0.02	0.0318852	-0.1	0.082664	0.0975	0.0946375
G	0.3875	0.0402854	0.28	0.0285774	0.3475	0.0566238	0.285	0.0448144
A	0.295	0.136717	0.375	0.111093	0.4425	0.132311	0.425	0.155858		A>T, uORF2-PTC1
G	0.2225	0.127826	0.1425	0.0487126	0.25	0.105436	0.5775	0.15845
A	0.2275	0.0704006	0.09	0.0491596	0.17	0.0715309	0.4075	0.112574
G	0.0825	0.0347311	0.06	0.0285774	0.0525	0.0306526	0.12	0.0212132
U	0.1025	0.0337577	0.0025	0.0221265	-0.0275	0.0110868	0.095	0.0379693
U	-0.015	0.055	-0.01	0.0182574	-0.12	0.0900925	0.135	0.123187
U	0.025	0.0627827	-0.0275	0.0075	-0.2025	0.156332	0.055	0.119269
C	0.0975	0.07565	0.03	0.0212132	-0.06	0.0876546	0.06	0.131972
U	0.1575	0.0607419	0.06	0.0308221	0.115	0.109659	0.11	0.0657013
G	0.165	0.0829156	0.1075	0.0309233	0.0925	0.0446047	0.1475	0.0531311
G	-0.225	0.412341	0.09	0.0479583	0.07	0.0649359	0.09	0.0738241
U	-0.1175	0.298116	0.0525	0.0228674	0.085	0.0466369	0.0425	0.18652
C	-0.9675	0.950126	0.07	0.073598	0.05	0.112916	-0.955	0.854698
A	0.5025	0.145108	0.575	0.0721688	0.5025	0.0927699	0.24	0.0501664
U	0.525	0.138474	0.905	0.134691	0.6125	0.124658	0.2775	0.286745
G	0.97	0.102551	1.0425	0.122907	0.925	0.0306866	0.595	0.268871
A	0.8925	0.0295452	1.1875	0.139903	0.86	0.0794775	0.6775	0.163573
A	0.2375	0.046793	0.3	0.0506623	0.195	0.0388373	0.225	0.0504149
A	0.1675	0.111831	0.2225	0.0458939	0.345	0.219146	0.1425	0.112796
A	0.04	0.169066	0.22	0.0173205	-0.0225	0.142909	0.0425	0.0430842
A	-0.77	0.850774	0.065	0.035	0.21	0.172143	-0.1825	0.323223
C	-0.27	0.134536	-0.0825	0.0303795	0.2275	0.341647	-0.5275	0.3598
C	-0.4225	0.285318	0.1625	0.0411045	-0.2425	0.37288	-0.115	0.0497494
C	0.025	0.358364	0.3325	0.112574	0.355	0.124399	0.0825	0.183047
A	0.1475	0.162243	0.2725	0.104911	0.1275	0.358152	0.325	0.211994
A	-0.035	0.0619812	0.0125	0.0165202	0.3075	0.30239	0.165	0.103803
A	0.6025	0.16992	0.5425	0.0962094	0.2825	0.370818	0.63	0.219773
A	0.6925	0.108195	0.73	0.092826	0.7875	0.142266	0.5525	0.347308
A	1.1125	0.225365	0.9975	0.108426	1.045	0.108051	0.8	0.321014
A	1.5625	0.325919	1.3925	0.140438	1.285	0.238939	1.175	0.284327
G	0.7925	0.15787	0.7075	0.0471478	0.63	0.168375	0.605	0.182323
A	0.8475	0.166051	0.5875	0.0137689	0.545	0.154083	0.6175	0.0898494
A	0.2875	0.0592136	0.1775	0.0242813	0.2125	0.0249583	0.21	0.0331662
A	0.09	0.0522813	0.015	0.0125831	-0.0675	0.0853791	0.0875	0.071807
U	0.0075	0.0295452	-0.0225	0.0197379	-0.165	0.208866	0.0075	0.106487
C	-0.1325	0.0683587	-0.1	0.0470815	-0.2125	0.158028	-0.1675	0.0846931
C	-0.165	0.0737677	-0.0475	0.0430842	-0.1325	0.0438511	-0.2125	0.101848
G	-0.0325	0.0446047	-0.005	0.0494132	-0.115	0.0819044	-0.1025	0.0394493
G	-0.1025	0.0727295	0	0.0714143	0.1125	0.0626332	-0.065	0.0997079
A	0.1325	0.0936638	0.21	0.0731437	0.5425	0.161935	0.015	0.0342783
G	1.33	0.166183	1.215	0.131941	1.8475	0.395482	1.1525	0.148345
G	2.615	0.163783	2.2175	0.106174	1.4975	0.45959	2.2475	0.0660019
A	1.7075	0.0778219	1.4875	0.0884473	1.435	0.0537742	1.4775	0.144763
U	1.83	0.157215	1.5675	0.0505594	1.315	0.310658	1.49	0.0878446
U	0.47	0.0353553	0.4175	0.0179699	0.3	0.0988264	0.435	0.0361709
C	0.0925	0.052341	0.105	0.0170783	0.0725	0.0259406	0.115	0.0184842
C	0.025	0.0320156	0.0025	0.0352077	3.46945e-18	0.0454606	0.04	0.0057735
G	0.0325	0.0311916	-0.01	0.0348807	0.145	0.0361709	0.14	0.0362859
G	0.0275	0.102744	-0.0425	0.0292617	0.1425	0.112944	0.2425	0.225217
A	-0.0075	0.123381	-0.125	0.0386221	0.1575	0.216193	0.17	0.346049
U	-0.025	0.0457347	-0.075	0.0202073	-0.02	0.092826	-0.0575	0.101602
U	0.07	0.20347	0.24	0.0544671	0.2725	0.0745403	0.215	0.140505
G	1.565	0.578943	1.7825	0.204262	1.7975	0.184724	1.34	0.188503
U	-0.2	1.18706	0.8	0.0623164	0.645	0.153867	-0.5375	1.06048
C	-0.5775	0.94227	0.355	0.0202073	0.265	0.189495	-0.7425	1.12533
A	-0.245	0.775161	0.445	0.040104	0.4225	0.0383786	0.295	0.148633
A	0.31	0.148043	0.49	0.119234	0.61	0.143933	1.3575	1.71917
U	-1.2725	1.5135	0.07	0.0402078	0.22	0.0753879	0.6	0.558942
A	0.96	0.369279	1.2325	0.0265754	1.335	0.112953	1.34	0.0511534
U	0.985	0.374622	1.12	0.104323	1.14	0.0691616	1.355	0.0790042
G	1.08333	0.0927961	1.16	0.0324037	1.2725	0.128865	0.8475	0.271796
C	0.6925	0.415359	1.0175	0.157659	0.935	0.427795	1.105	1.37012
U	0.62	1.04136	1.4925	0.0611521	1.645	0.0563471	1.79	0.321118
A	0.8075	0.235845	0.685	0.140742	0.7925	0.208102	0.8775	0.154455
A	1.1125	0.131617	0.965	0.112879	1.01	0.150056	1.085	0.190635
A	0.82	0.0872735	0.715	0.0737677	0.7175	0.0808677	0.7175	0.0918672
A	0.17	0.0467262	0.16	0.0302765	0.155	0.0347611	0.27	0.0857321
C	-0.12	0.0402078	-0.025	0.0327872	-0.0925	0.0510514	-0.025	0.0876071
G	-0.17	0.0460072	-0.0325	0.0575	-0.1425	0.0502286	-0.0325	0.0283945
C	-0.235	0.053619	-0.0275	0.0754293	-0.22	0.0960035	-0.1725	0.0809707
G	0.08	0.103037	0.045	0.0523609	0.0475	0.0721543	0.02	0.104243
G	0.2875	0.13294	0.3025	0.0861564	0.0825	0.162038	0.1075	0.17356
A	0.7025	0.0696868	0.65	0.0723418	0.5675	0.0347311	0.6075	0.113385
G	-0.175	0.352053	0.135	0.0607591	0.005	0.0817007	0.155	0.0388373
U	0.045	0.226587	0.13	0.0667083	0.025	0.031225	0.1875	0.117358
A	0.105	0.0770822	0.105	0.053929	0.0075	0.0175	0.1025	0.0455293
G	0.0375	0.0923196	0.025	0.0284312	-0.09	0.0573004	0.005	0.0259808
C	-0.0175	0.0512144	-0.005	0.0193649	0.085	0.0785812	0.015	0.0433013
C	-0.01	0.0530723	-0.0175	0.0275	-0.0175	0.0188746	-0.045	0.0635741
C	-0.13	0.0527573	-0.08	0.0219848	-0.1225	0.0567707	-0.1475	0.0517003
G	-0.105	0.0436845	0.035	0.00288675	0.0525	0.0335099	0.05	0.0450925
U	-0.2625	0.101602	-0.0525	0.0125	-0.12	0.11669	-0.03	0.0667083
G	-0.0875	0.149743	0.045	0.0232737	-0.0875	0.111159	0.0125	0.0543714
U	0.1225	0.105386	0.1225	0.0620987	-0.0975	0.260812	-0.0175	0.168393
G	0.1375	0.0788855	0.0875	0.0283945	-0.165	0.26522	0.0475	0.0708725
A	0.1	0.0212132	0.06	0.0316228	-0.1025	0.125855	0.045	0.0132288
G	-0.0425	0.0500625	0.0575	0.0411045	0.0175	0.0344903	0.125	0.0913327
C	0.0675	0.101848	-0.015	0.00645497	-0.025	0.055	0.03	0.0212132
C	-0.0175	0.105781	-0.0075	0.0295452	-0.0475	0.134931	-0.0975	0.104513
C	-0.0775	0.0776075	0.035	0.0417333	-0.0875	0.135792	-0.025	0.0357071
C	0.085	0.179095	0.1125	0.0442295	-0.035	0.20998	0.01	0.0911043
U	0.385	0.552638	0.61	0.264481	0.23	0.539954	0.0675	0.112055
U	0.715	0.318368	0.585	0.312876	0.105	0.0775134	0.73	0.357515
U	0.595	0.127704	0.6375	0.101273	0.5425	0.122364	0.6475	0.040078
G	0.815	0.119896	0.795	0.109886	0.7675	0.157023	0.7725	0.108733
G	0.2325	0.0833042	0.18	0.0302765	0.4	0.234201	0.205	0.0379693
G	0.065	0.168647	-0.115	0.078475	-0.135	0.0327872	-0.04	0.209643
G	0.19	0.312703	-0.125	0.0193649	-0.245	0.241885	0.3575	0.486062
G	0.4525	0.569801	-0.0275	0.0503943	-0.2025	0.280665	0.3575	0.445222
C	0.465	1.12675	-0.32	0.234485	-1.15	1.21207	-0.2275	0.543712
U	0.135	0.273572	-0.0425	0.0487126	0.0375	0.331169	0.245	0.336687
U	0.1275	0.134312	0.0725	0.0268871	0.4575	0.415559	0.23	0.112101
G	0.285	0.155269	0.2775	0.0275	0.2325	0.114483	0.2825	0.0426956
A	0.2425	0.111906	0.1775	0.0694472	0.1575	0.0632949	0.095	0.0694622
A	0.325	0.0947365	0.305	0.0918785	0.2275	0.0928597	0.19	0.0294392
G	0.52	0.21867	0.4325	0.147387	0.345	0.159504	0.4725	0.206816
A	0.5275	0.168146	0.49	0.13435	0.76	0.119652	0.4925	0.159446
G	0.1975	0.194395	0.1775	0.165498	-0.005	0.0728583	0.2475	0.259467
G	0.0975	0.0209662	0.05	0.0187083	-0.0125	0.0209662	0.0775	0.0643396
C	0.0325	0.0525	0.0275	0.0165202	0.0125	0.0292617	0.0475	0.0103078
U	-0.0175	0.0347311	-0.035	0.0184842	-0.095	0.0822091	-0.065	0.0790042
G	-0.16	0.0875595	0.045	0.0155456	-0.0825	0.100031	-0.0975	0.0616948
C	-1.045	0.957031	0	0.0644205	-0.39	0.330479	-0.575	0.493601
C	0.065	0.0860717	0.1925	0.0888233	0.2425	0.0283945	0.11	0.113431
A	0.8575	0.22976	0.79	0.112324	0.6475	0.169429	0.8375	0.0927699
G	0.15	0.128906	0.11	0.0494975	-0.01	0.154434	0.1025	0.0402854
C	-0.1625	0.109953	-0.03	0.0460072	-0.31	0.286851	-0.11	0.0972111
C	0.02	0.126557	-4.62593e-18	0.0556776	0.085	0.0433013	0.1175	0.0694472
G	0.015	0.115	0.0225	0.0349702	0.0175	0.0262599	0.025	0.0377492
G	0.015	0.0922406	-0.0325	0.0388104	-0.145	0.173325	0.0575	0.106409
A	0.125	0.0613052	0.025	0.0165831	0.0025	0.0259406	0.1125	0.066128
C	0.1375	0.0876903	0.0575	0.0165202	0.0525	0.0170171	0.0975	0.0615596
U	0.2325	0.0924099	0.1875	0.0458939	0.115	0.0542371	0.29	0.133604
U	0.235	0.0352373	0.15	0.0494975	0.1725	0.0599131	0.285	0.0804674
C	0.0375	0.0900347	-0.0075	0.0075	-0.16	0.174404	0.2	0.157427
U	0.0075	0.0804544	0.03	0.00408248	-0.0375	0.0722697	0.055	0.055
G	0	0.108704	-0.0075	0.0110868	-0.2275	0.208342	0.02	0.141008
C	0.095	0.100871	0.0475	0.0295452	0.045	0.0132288	0.12	0.122134
U	-0.0475	0.124189	0.015	0.0278388	0.035	0.0327872	0.01	0.0511534
G	-0.0825	0.07099	-0.0075	0.0303795	0.0125	0.0402854	-0.0175	0.0262599
G	-0.125	0.109583	-0.12	0.121861	0.025	0.119757	-0.105	0.1221
G	-0.32	0.104483	-0.1575	0.136038	-0.0675	0.103068	-0.1825	0.054064
U	-0.31	0.162686	0.11	0.0389444	0.005	0.0887412	0.2875	0.302885
C	0.7825	0.289436	0.945	0.193111	0.695	0.225629	1	0.440133
A	1.385	0.0306866	1.42	0.0334166	1.21	0.115614	1.465	0.0595119
U	1.065	0.0932291	1.18	0.0273861	1.055	0.075111	1.1725	0.0740917
G	0.8325	0.0950767	0.855	0.0808806	0.845	0.1252	0.9525	0.0852814
G	0.6425	0.178949	0.62	0.167432	0.625	0.177318	0.6525	0.156118
G	0.0475	0.0347311	0.04	0.0302765	0.1775	0.10331	0.07	0.00912871
C	-0.185	0.0913327	-0.0625	0.0402854	-0.125	0.108205	-0.0975	0.070637
C	-0.2	0.140416	-0.0675	0.0193111	-0.2275	0.155262	0.0175	0.129575
C	-0.18	0.140297	-0.1125	0.0314576	-0.3325	0.276869	-0.205	0.129132
A	0.0175	0.122228	0.0225	0.0228674	-0.195	0.261836	0.02	0.117402
U	0.11	0.0129099	0.06	0.0122474	0.1325	0.0594944	0.115	0.0531507
C	-0.2625	0.107112	-0.09	0.0456435	-0.1925	0.135485	-0.365	0.187283
A	-0.2	0.0982344	-0.0275	0.02529	-0.2	0.135585	-0.195	0.0986999
G	0.0175	0.0575	0.0775	0.0271953	0.055	0.0578072	0.0225	0.03966
G	0.525	0.153758	0.4225	0.0676233	0.305	0.124733	0.4	0.0749444
A	0.5725	0.211911	0.6775	0.0526585	0.6375	0.0653676	0.54	0.165731
U	0.595	0.303878	0.91	0.0308221	0.855	0.0366288	0.7475	0.134807
G	0.9525	0.154185	0.7475	0.207861	0.855	0.0809835	0.565	0.22574
G	1.16	0.153894	1.06	0.0570088	0.98	0.106615	1.055	0.0879867
U	0.16	0.0158114	0.1325	0.0160078	0.01	0.139642	0.23	0.118392
C	-0.0075	0.0458939	0.005	0.0165831	-0.0725	0.107345	0.0825	0.0822977
U	0.1425	0.0217466	0.115	0.0184842	0.125	0.0375278	0.1725	0.0193111
U	1.3425	0.140616	1.24	0.136076	1.025	0.153052	1.2725	0.149576
G	0.1075	0.042106	0.115	0.0165831	0.12	0.0310913	0.0825	0.0627661
G	0.0175	0.0525	0.0125	0.0340037	-0.03	0.0414327	0.035	0.037081
C	0.075	0.0910586	-0.0625	0.0686021	-0.0525	0.0982662	0.05	0.0441588
G	0.47	0.0969536	0.475	0.0483908	0.3775	0.0567707	0.3925	0.0657489
A	1.0375	0.166502	1.0525	0.0567707	0.8375	0.0531311	1.0825	0.064469
U	0.2175	0.56678	0.82	0.065192	0.6175	0.108272	0.82	0.0866025
U	0.0175	0.469599	0.5125	0.0836037	0.2875	0.140379	0.6975	0.316185
C	-0.9925	1.09628	0.1375	0.0636887	0.0625	0.030104	0.2275	0.257306
U	-0.135	0.212309	0.1175	0.0143614	0.155	0.07932	0.1475	0.0686021
A	-0.0275	0.0278014	0.05	0.0334166	0.0075	0.0131498	0.0075	0.0239357
G	-0.035	0.0221736	0.0075	0.0143614	0.0175	0.040078	0.0025	0.0449768
C	-0.085	0.0523609	-0.025	0.0232737	-0.0575	0.0593542	0.07	0.116333
C	-0.0825	0.0715746	0.0075	0.0143614	-0.0275	0.060879	0.0425	0.0265754
U	-0.2625	0.299454	0.0375	0.00629153	0.025	0.0125831	0.1125	0.0786739
U	-0.06	0.0561249	-0.015	0.0266145	-0.0425	0.0340037	0.02	0.173061
U	-0.105	0.0744424	0.01	0.03	-0.0325	0.0576447	0.06	0.0389444
U	0.1175	0.0286865	0.1175	0.0165202	0.0975	0.0398696	0.1775	0.0347311
U	0.4375	0.113899	0.4475	0.0549811	0.51	0.0494975	0.5025	0.078991
G	1.82	0.319766	1.6175	0.144532	1.425	0.0921502	1.3475	0.144648
A	1.67	0.251496	1.63	0.12227	1.3875	0.0411045	1.425	0.174236
G	1.065	0.0694622	0.91	0.0750555	0.88	0.0595819	0.96	0.0521217
A	0.9275	0.112574	0.975	0.0640963	0.755	0.127639	0.965	0.0575181
U	0.165	0.176706	0.3875	0.0476751	0.345	0.106497	0.4275	0.0747635
U	0.0525	0.198468	0.17	0.0470815	0.2025	0.0735272	0.165	0.12626
C	-0.3875	0.757753	0.7075	0.213009	0.4775	0.207058	0.0625	0.482414
A	0.5925	0.304395	0.485	0.107199	0.505	0.138353	0.4125	0.214063
C	0.555	0.0595119	0.4125	0.0583631	0.3125	0.0682367	0.4	0.0917424
G	0.5725	0.0715746	0.5175	0.0283945	0.3725	0.128736	0.4125	0.136466
G	0.0425	0.0873093	0.095	0.0455522	-0.0325	0.0996138	-0.04	0.157639
C	0.1675	0.0865424	0.3125	0.0201556	0.14	0.105751	0.2175	0.0910471
A	0.0625	0.0359108	0.12	0.0279881	0.0275	0.117287	0.1225	0.0989423
A	0.61	0.0917424	0.6975	0.0772846	0.54	0.119791	0.68	0.0251661
U	-0.1325	0.428279	0.3575	0.071923	0.3475	0.0671286	0.18	0.538052
C	0.1	0.212407	0.3925	0.0712244	0.3475	0.0974145	0.2625	0.426153
A	0.5	0.0430116	0.5975	0.0249583	0.5575	0.0673764	0.6125	0.101355
A	0.96	0.118673	0.95	0.0479583	0.835	0.0290115	0.99	0.0873689
G	0.5275	0.0446047	0.58	0.0267706	0.4275	0.169969	0.6375	0.222612
C	0.07	0.0285774	0.1	0.0212132	0.0125	0.0809707	0.115	0.121826
C	-0.3925	0.412561	0.1375	0.0411045	-0.1425	0.264303	-0.175	0.351603
A	0.1975	0.137863	0.3225	0.0197379	0.31	0.0371932	0.275	0.0835165
U	0.2175	0.749737	0.8775	0.075208	0.7025	0.115425	0.81	0.134226
C	-0.735	0.915118	0.235	0.0210159	0.1075	0.109801	-0.34	0.527052
A	-0.1575	0.0618297	-0.035	0.0221736	-0.2125	0.170214	0.0025	0.0819934
C	-0.0575	0.0286865	-0.0475	0.00629153	-0.0625	0.0460751	-0.02	0.0365148
U	-0.1175	0.0687235	-0.05	0.0348807	-0.1475	0.0915947	-0.0875	0.0569173
G	-0.025	0.031225	-0.005	0.0322749	0.0175	0.0398696	0.0975	0.0989423
G	0.07	0.0914695	-0.1825	0.11287	-0.1325	0.103229	-0.13	0.130448
G	0.155	0.0717054	0.02	0.0601387	0.03	0.0613732	0.3975	0.380928
U	0.25	0.115253	0.1575	0.0738664	0.0925	0.112426	0.35	0.2716
C	0.0725	0.103068	0.0425	0.0512144	-0.13	0.209444	0.4075	0.408868
U	0.1275	0.0625	0.0425	0.0330088	0.0225	0.0688446	0.195	0.111093
C	0.065	0.0684957	-0.02	0.0248328	-0.065	0.0868428	0.1	0.0747217
A	0.05	0.0474342	-0.015	0.0132288	0.0475	0.0349702	0.095	0.0651281
U	-0.09	0.0441588	-0.0725	0.0286865	-0.255	0.225444	-0.065	0.0557524
C	0.1	0.0476095	0.0625	0.0411045	0.09	0.104243	0.0675	0.0295452
A	0.635	0.193972	0.66	0.124298	0.62	0.25387	0.5625	0.0850857
A	2.315	0.514757	2.2325	0.223322	1.4375	0.445877	2.3925	0.442688
U	0.2625	1.18066	1.6	0.106223	1.0875	0.287645	1.16667	0.114649
A	1.93	0.339632	2.09	0.19395	1.7875	0.27072	2.18	0.320494
G	0.165	0.262059	0.545	0.0510718	0.3375	0.0672526	0.4225	0.129059
A	0.0525	0.1674	0.17	0.0658281	0.12	0.0742743	0.2425	0.174851
U	0.065	0.0275379	0.015	0.025	0.0925	0.0616948	0.0275	0.0920484
G	-0.005	0.0517204	-0.0475	0.0193111	0.1225	0.155208	-0.0525	0.0462556
G	0.1975	0.457281	-0.8425	0.644417	-0.3175	0.23293	-1.22	1.11086
G	0.1225	0.422539	-0.605	0.369561	-0.35	0.206115	-1.3775	1.24658
G	-0.1575	0.0742041	-0.215	0.169632	-0.0875	0.0788855	-0.3175	0.222163
U	-0.0275	0.13616	0.045	0.0119024	0.1175	0.0904042	-0.0225	0.0160078
u	-0.533333	0.538527	0.00666667	0.00881917	-0.03	0.033665	0.3825	0.423229
c	-0.19	0.176163	0.0566667	0.0566667	0.0925	0.267625	0.116667	0.199694
a	0.226667	0.0800694	0.11	0.0702377	-0.0233333	0.19342	0.363333	0.194108
g	-0.17	0.220303	0.126667	0.0233333	-0.15	0.245017	-0.26	0.31749
u	0.34	0.0802081	0.386667	0.0693622	0.0633333	0.109747	0.296667	0.112891
u	0.996667	0.218276	1.02667	0.0600925	0.563333	0.178357	0.77	0.368963
g	0.96	0.433859	0.526667	0.51382	1.22333	0.377374	-0.316667	1.45353
g	0.446667	0.40176	-0.4	0.415812	-0.00666667	0.0866667	0.32	0.39
g	0.676667	0.169738	0.546667	0.256212	0.41	0.444672	0.22	0.44658
a	-0.0433333	0.0328295	0.07	0.10504	0.193333	0.108372	0.05	0.177858
a	-0.286667	0.579492	0.18	0.135031	0.413333	0.358345	0.03	0.190526
a	-0.0166667	0.124544	-0.0433333	0.0913479	0.0266667	0.0584047	0.0466667	0.024037
a	0.0466667	0.366257	0.13	0.0723418	0.16	0.0173205	0.116667	0.0800694
a	0.196667	0.264407	0.243333	0.108679	0.353333	0.202677	0.64	0.362261
a	0.0166667	0.346426	0.0566667	0.0466667	0.343333	0.134454	0.0933333	0.173718
g	0.293333	0.283333	0.256667	0.0589727	0.126667	0.13776	0.3	0.11
a	-0.343333	0.395573	-0.61	0.500833	-0.433333	0.398427	-0.85	0.480035
g	0.13	0.282135	-0.643333	0.541274	-0.23	0.121244	-0.143333	0.0520683
g	-0.106667	0.283862	-0.0533333	0.129915	-0.07	0.0360555	-0.0733333	0.0548736

## Sheet: Fig 4B FDR Sign Diff Meth_1
	P value	American	African	Difference	SE of difference	t ratio	df	q value
U	<0.0001	-1.273	0.07	-1.343	0.3138	4.279	1895	0.0035
U	<0.0001	0.2625	1.6	-1.338	0.3138	4.263	1895	0.0035
U	<0.0001	-0.17	2.45	-2.62	0.6275	4.175	1895	0.0035
C	0.0003	-0.9925	0.1375	-1.13	0.3138	3.601	1895	0.0277
C	0.0005	-0.3875	0.7075	-1.095	0.3138	3.49	1895	0.0337
C	0.0009	-1.045	0	-1.045	0.3138	3.33	1895	0.041
G	0.0009	0.1975	-0.8425	1.04	0.3138	3.315	1895	0.041
C	0.001	-0.9675	0.07	-1.038	0.3138	3.307	1895	0.041
	P value	American	uORF1-KO	Difference	SE of difference	t ratio	df	q value
C	<0.0001	0.465	-1.15	1.615	0.3459	4.669	1899	0.0011
U	<0.0001	-1.273	0.22	-1.493	0.3459	4.315	1899	0.0029
	P value	American	uORF2-PTC1	Difference	SE of difference	t ratio	df	q value
U	<0.0001	-1.273	0.6	-1.873	0.3969	4.718	1895	0.0009
G	0.0002	0.1225	-1.378	1.5	0.3969	3.779	1895	0.0281
G	0.0004	0.1975	-1.22	1.418	0.3969	3.571	1895	0.0421

## Sheet: Fig 4B Sign Diff Meth_2
		P value	Reactivity - American	Reactivity - African	Difference	SE of difference	t ratio	df	Adjusted P Value
152	U	<0.0001	-1.273	0.07	-1.343	0.3138	4.279	1895	0.0066
308	U	<0.0001	0.2625	1.6	-1.338	0.3138	4.263	1895	0.007
		P value	Reactivity - American	Reactivity - uORF1-KO	Difference	SE of difference	t ratio	df	Adjusted P Value
194	C	<0.0001	0.465	-1.15	1.615	0.3459	4.669	1899	0.0011
152	U	<0.0001	-1.273	0.22	-1.493	0.3459	4.315	1899	0.0056
		P value	Reactivity - American	Reactivity -uORF2- PTC1	Difference	SE of difference	t ratio	df	Adjusted P Value
152	U	<0.0001	-1.273	0.6	-1.873	0.3969	4.718	1895	0.0009

## Sheet: Fig 4C
U251 Cells
Viral titres (PFU/mL)
h p.i.	American WT			African like			uORF1-KO			uORF2-PTC1
0	1	1	1	1	1	1	1	1	1	1	1	1
24	990	1360	1300	850	2800	3200	1480	6900	940	360	1100	3600
48	30000	29400	45000	89000	131000	106000	58000	68000	78000	5100	23800	19000
72	62000	52000	57000	525000	170000	160000	560000	250000	210000	21000	82000	95000
96	143000	136000	118000	630000	875000	330000	260000	329000	240000	86000	98000	127000
Viral titres (LOG 10)
h p.i.	American WT			African like			uORF1-KO			uORF2-PTC1
0	0	0	0	0	0	0	0	0	0	0	0	0
24	2.99564	3.13354	3.11394	2.92942	3.44716	3.50515	3.17026	3.83885	2.97313	2.5563	3.04139	3.5563
48	4.47712	4.46835	4.65321	4.94939	5.11727	5.02531	4.76343	4.83251	4.89209	3.70757	4.37658	4.27875
72	4.79239	4.716	4.75587	5.72016	5.23045	5.20412	5.74819	5.39794	5.32222	4.32222	4.91381	4.97772
96	5.15534	5.13354	5.07188	5.79934	5.94201	5.51851	5.41497	5.5172	5.38021	4.9345	4.99123	5.1038
Unpaired t test with Welch's correction
		Mean		Pair compared	P value
	American WT 24	3.081
	African-like 24	3.294		American WT 24 vs African-like 24	0.3649
	uORF1-KO 24	3.327		American WT 24 vs uORF1-KO 24	0.447
	uORF2-PTC1 24	3.051		American WT 24 vs uORF2-PTC1 24	0.9279
	American WT 48	4.533
	African-like 48	5.031		American WT 48 vs African-like 48	0.0035
	uORF1-KO 48	4.829		American WT 48 vs uORF1-KO 48	0.0201
	uORF2-PTC1 48	4.121		American WT 48 vs uORF2-PTC1 48	0.1799
	American WT 72	4.755
	African-like 72	5.385		American WT 72 vs African-like 72	0.0618
	uORF1-KO 72	5.489		American WT 72 vs uORF1-KO 72	0.0276
	uORF2-PTC1 72	4.738		American WT 72 vs uORF2-PTC1 72	0.9432
	American WT 96	5.12
	African-like 96	5.753		American WT 96 vs African-like 96	0.0323
	uORF1-KO 96	5.437		American WT 96 vs uORF1-KO 96	0.0052
	uORF2-PTC1 96	5.01		American WT 96 vs uORF2-PTC1 96	0.1432

## Sheet: Fig 4D
American WT (50): African like (50)												American WT (90): African like (10)
	American WT (50%)												American WT (90%)
	REP1	REP2	REP3	REP4	REP5	REP6	REP7	REP8	Average	ST DEV			REP1	REP2	REP3	REP4	REP5	REP6	REP7	REP8	Average	ST DEV
Input 16 h p.i. (p0)	50								50			Input 16 h p.i. (p0)	90								90
passage 2 (p2)	11.6651	25.4069	17.1536	20.3581	8.07577	10.562	10.7109	10.1678	14.2625	6.06875		passage 2 (p2)	48.7403	63.5676	56.3745	58.7771	43.3547	32.9044	36.1314	43.4199	47.9087	10.9571
passage 4 (p4)	5.78199	22.2451	4.61095	7.27273	4.92701	5.60748	4.95238	5.0738	7.55893	5.99189		passage 4 (p4)	42.8265	28.2692	19.7012	17.6526	19.1022	8.59301	11.847	14.9425	20.3668	10.803
passage 6 (p6)	6.33214	18.5714	3.43512	4.18216	8.13084	21.3149	8.45341	11.1962	10.202	6.53437		passage 6 (p6)	14.3006	19.2053	15.1544	10.0646	15.0698	8.21114	11.9555	11.2948	13.157	3.47385
	African like (50%)												African like (10%)
	REP1	REP2	REP3	REP4	REP5	REP6	REP7	REP8	Average	ST DEV			REP1	REP2	REP3	REP4	REP5	REP6	REP7	REP8	Average	ST DEV
Input 16 h p.i. (p0)	50								50			Input 16 h p.i. (p0)	10								10
passage 2 (p2)	88.3349	74.5931	82.8464	79.6419	91.9242	89.438	89.2891	89.8322	85.7375	6.06875		passage 2 (p2)	51.2597	36.4324	43.6255	41.2229	56.6453	67.0956	63.8686	56.5801	52.0913	10.9571
passage 4 (p4)	94.218	77.7549	95.389	92.7273	95.073	94.3925	95.0476	94.9262	92.4411	5.99189		passage 4 (p4)	57.1735	71.7308	80.2988	82.3474	80.8978	91.407	88.153	85.0575	79.6332	10.803
passage 6 (p6)	93.6679	81.4286	96.5649	95.8178	91.8692	78.6851	91.5466	88.8038	89.798	6.53437		passage 6 (p6)	85.6994	80.7947	84.8457	89.9354	84.9302	91.7889	88.0445	88.7052	86.843	3.47385
American WT (50): uORF1-KO (50)												American WT (90): uORF1-KO (10)
	American WT (50%)												American WT (90%)
	REP1	REP2	REP3	REP4	REP5	REP6	REP7	REP8	Average	ST DEV			REP1	REP2	REP3	REP4	REP5	REP6	REP7	REP8	Average	ST DEV
Input 16 h p.i. (p0)	50								50			Input 16 h p.i. (p0)	90								90
passage 2 (p2)	18.9358	59.5385	39.6825	46.198	30.6152	36.8864	34.6491	35.3846	37.7363	11.7757		passage 2 (p2)	63.0631	66.5984	65.1613	68.3183	68.1351	68.0751	74.0964	67.4453	67.6116	3.18003
passage 4 (p4)	29.8217	46.1219	1.948052*	23.7143	22.0207	19.81	16.7164	30.3199	26.9321	9.81185		passage 4 (p4)	2.33516	5.44323	5.6042	5.28109	1.61812	9.20437	6.44599	2.05607	4.74853	2.59415
passage 6 (p6)	32.8051	39.8561	16.7151	31.4456	12.1118	7.15373	15.1815	37.6119	24.1101	12.6803		passage 6 (p6)	1.18644	0	1.08359	0	5.28169	0.197239	0.525394	0	1.03429	1.78225
	uORF1-KO (50%)												uORF1-KO (10%)
	REP1	REP2	REP3	REP4	REP5	REP6	REP7	REP8	Average	ST DEV			REP1	REP2	REP3	REP4	REP5	REP6	REP7	REP8	Average	ST DEV
Input 16 h p.i. (p0)	50								50			Input 16 h p.i. (p0)	10								10
passage 2 (p2)	81.0642	40.4615	60.3175	53.802	69.3848	63.1136	65.3509	64.6154	62.2637	11.7757		passage 2 (p2)	36.9369	33.4016	34.8387	31.6817	31.8649	31.9249	25.9036	32.5547	32.3884	3.18004
passage 4 (p4)	70.1783	53.8781	98.05195*	76.2857	77.9793	80.19	83.2836	69.6801	73.0679	9.81185		passage 4 (p4)	97.6648	94.5568	94.3958	94.7189	98.3819	90.7956	93.554	97.9439	95.2515	2.59415
passage 6 (p6)	67.1949	60.1439	83.2849	68.5544	87.8882	92.8463	84.8185	62.3881	75.8899	12.6803		passage 6 (p6)	98.8136	100	98.9164	100	94.7183	99.8028	99.4746	100	98.9657	1.78225
American WT (50): uORF2-PTC1 (50)												American WT (10): uORF2-PTC1 (90)
	American WT (50%)												American WT (10%)
	REP1	REP2	REP3	REP4	REP5	REP6	REP7	REP8	Average	ST DEV			REP1	REP2	REP3	REP4	REP5	REP6	REP7	REP8	Average	ST DEV
Input 16 h p.i. (p0)	50								50			Input 16 h p.i. (p0)	10								90
passage 2 (p2)	54.023	23.9168	20.916	20.9553	19.9711	17.2714	25.8297	19.3056	25.2736	11.9169		passage 2 (p2)	16.6667	44.5161	21.7153	15.478	7.6087	5.64886	5.27904	4.43131	15.168	13.4555
passage 4 (p4)	37.9261	31.4074	32.9545	23.9645	20.1729	17.2753	19.6992	22.1583	25.6948	7.44284		passage 4 (p4)	8.5443	5.26316	3.61446	5.32544	3.38505	5.73888	5.02874	5.19288	5.26161	1.57215
passage 6 (p6)	75.8772	58.2404	70.9734	34.2407	44.9153	23.1132	32.3838	35.2011	46.8681	19.3664		passage 6 (p6)	2.72	5.2795	3.99429	4.06977	5.96125	9.56399	5.67515	10.4027	5.95833	2.70462
	uORF2-PTC1 (50%)												uORF2-PTC1 (90%)
	REP1	REP2	REP3	REP4	REP5	REP6	REP7	REP8	Average	ST DEV			REP1	REP2	REP3	REP4	REP5	REP6	REP7	REP8	Average	ST DEV
Input 16 h p.i. (p0)	50								50			Input 16 h p.i. (p0)	90								10
passage 2 (p2)	45.977	76.0832	79.084	79.0447	80.0289	82.7286	74.1703	80.6944	74.7264	11.9169		passage 2 (p2)	83.3333	55.4839	78.2847	84.522	92.3913	94.3511	94.721	95.5687	84.832	13.4555
passage 4 (p4)	62.0739	68.5926	67.0455	76.0355	79.8271	82.7247	80.3007	77.8417	74.3052	7.44284		passage 4 (p4)	91.4557	94.7368	96.3855	94.6745	96.6149	94.2611	94.9713	94.8071	94.7384	1.57214
passage 6 (p6)	24.1228	41.7596	29.0266	65.7593	55.0847	76.8868	67.6162	64.7989	53.1319	19.3664		passage 6 (p6)	97.28	94.7205	96.0057	95.9302	94.0387	90.436	94.3248	89.5973	94.0417	2.70463

## Sheet: Fig 5A
Figure 5A
pCAG transfected cells correspond to samples on the left and pCAG-uORF1-TAP
correspond to samples on the right.
pCAG
MW Total Extract Cytosol Membrane Nucleus Chromatin Cytoskeleton
pCAG-ORF1 TAP
MW Total Extract Cytosol Membrane Nucleus Chromatin Cytoskeleton
Anti-FLAG	Replicate 1							Anti-FLAG	Replicate 2	On the left is the second replicate of uORF1-TAP subcellular fractionation.								Anti-FLAG	Replicate 3	On the left is the third replicate of uORF1-TAP subcellular fractionation.
15										Lanes as follows: MW/Total Extract/Cytosol/Membrane/Nucleus/Chromatin/Cytoskeleton										Lanes as follows: MW/Total Extract/Cytosol/Membrane/Nucleus/Chromatin/Cytoskeleton
										Last sample on the right in unrelated to this experiment.										Last three samples on the right in unrelated to this experiment.
10
																		50
Anti-GAPDH								50										37
								37
								25										25
75								20										20
50								15
37																		15
25								10										10
20
15
Anti-ERp72
75
Anti-Lamin A+C
50
37
Anti-H2A
25
20
15
Anti-Vimentin
75
50
37
25

[truncated: 101 more sheets: Fig 5B uORF1 TAP_Actin, Fig 5B uORF1 TAP_Tubulin, Fig 5B uORF1 TAP_Vimentin, Fig 5D uORF1_Pro, Fig 6A Mock 18, Fig 6A American WT 18, Fig 6A African-like 18, Fig 6A uORF1-KO 18, Fig 6A Mock 24, Fig 6A American WT 24, Fig 6A African-like 24, Fig 6A uORF1-KO 24, 6B Mock 18 h p.i. REP1, 6B American WT 18 h p.i. REP1, 6B African-like 18 h p.i. REP1,  6B uORF1-KO 18 h p.i. REP1, 6B Mock 24 h p.i. REP1, 6B American WT 24 h p.i. REP1, 6B African-like 24 h p.i. REP1, 6B uORF1-KO 24 h p.i. REP1 …]
